# Supplementary material for: Unveiling the complete organelle genomes of Gypsophila vaccaria: de novo assembly and evolutionary insights into a medicinally important species
Source: Front Plant Sci. 2025 Oct 1;16:1684062. doi: 10.3389/fpls.2025.1684062 (PMC12521989; doi:10.3389/fpls.2025.1684062)
Supplement: Supplementary file 1 [file Table1.xlsx]

## Sheet: TableS1
Table S1. The lengths of introns and exons in the chloroplast genome of Gypsophila vaccaria
Gene	Strand	Start	End	ExonI	IntronI	ExonII	IntronII	ExonIII
trnK-UUU	-	2071	4654	37	2512	35
rps16	-	5257	6382	40	859	227
trnS-CGA	+	9290	10066	31	686	60
atpF	-	12025	13275	145	696	410
rpoC1	-	20859	23658	432	748	1620
ycf3	-	42467	44546	124	770	230	803	153
trnL-UAA	+	46994	47659	35	581	50
trnV-UAC	-	50788	51468	39	607	35
rpl16	-	80355	81678	9	913	402
ndhB	-	92240	94446	775	674	758
trnE-UUC	+	99688	100701	32	942	40
trnA-UGC	+	100772	101648	37	804	36
ycf1	+	106487	108412	1756	30	140
ndhA	-	117713	119793	553	989	539
ycf1	-	121599	125561	988	30	204	33	2708
trnA-UGC	-	132098	132974	37	804	36
trnE-UUC	-	133045	134058	32	942	40
ndhB	+	139300	141506	775	674	758

## Sheet: Table S2
Table S2. The Lengths of Introns and Exons in the mitochondrion Genome of Gypsophila vaccaria
Gene	Strand	Start	End	ExonI	IntronI	ExonII	IntronII	ExonIII	IntronIII	ExonIV	IntronIV	ExonV
ccmFC	-	8217	10472	767	939	550
rps3	-	34810	38163	74	1696	1584
nad4	-	82114	87372	461	1435	938	2336	89
nad7	+	72027	77713	143	902	69	926	467	1067	244	1607	262
nad7_copy2	+	167377	173063	143	902	69	926	467	1067	244	1607	262
nad2	-	38330	264687	153	989	392	220506	161	1909	573	1487	188
nad1	-	129513	29318	385	273829	83	1448	192	206673	59	32562	259
nad5	-	22873	345306	230	833	1216	203931	22	114666	395	991	150

## Sheet: Table S3
Table S3. SSRs in the chloroplast genome of Gypsophila vaccaria
SSR nr.	SSR type	SSR	size	start	end
1	p1	(A)14	14	749	762
2	c	(T)11(A)10	21	3988	4008
3	p1	(A)10	10	4234	4243
4	p2	(TA)7	14	5571	5584
5	p1	(T)10	10	5862	5871
6	p1	(A)12	12	6668	6679
7	p1	(A)11	11	7448	7458
8	p1	(A)14	14	8058	8071
9	p1	(A)10	10	8520	8529
10	p1	(T)10	10	9625	9634
11	p1	(T)12	12	14249	14260
12	p1	(T)12	12	18543	18554
13	p1	(A)10	10	22584	22593
14	p2	(AT)6	12	41901	41912
15	p1	(T)10	10	42710	42719
16	p1	(A)11	11	46230	46240
17	p1	(T)12	12	46840	46851
18	p1	(A)10	10	48446	48455
19	p1	(T)11	11	49328	49338
20	p1	(T)11	11	51826	51836
21	p1	(A)10	10	51870	51879
22	p1	(A)10	10	63333	63342
23	p1	(A)10	10	64299	64308
24	p1	(A)10	10	64315	64324
25	p1	(T)11	11	65776	65786
26	p1	(G)10	10	66234	66243
27	p1	(A)11	11	66441	66451
28	p1	(T)10	10	66831	66840
29	p1	(A)10	10	66888	66897
30	p1	(T)11	11	68151	68161
31	p1	(A)11	11	69681	69691
32	p1	(T)12	12	73117	73128
33	p1	(A)12	12	74682	74693
34	p1	(T)10	10	78680	78689
35	p1	(A)10	10	80319	80328
36	p1	(A)12	12	81755	81766
37	p1	(A)10	10	107826	107835
38	p1	(A)12	12	108322	108333
39	p1	(A)10	10	111380	111389
40	p1	(A)12	12	113392	113403
41	p1	(T)10	10	119100	119109
42	p1	(T)10	10	123201	123210
43	p1	(T)11	11	123757	123767
44	p1	(T)17	17	124259	124275
45	p1	(T)10	10	124513	124522
46	p1	(T)12	12	125413	125424
47	p1	(T)10	10	125911	125920

## Sheet: Table S4
Table S4. SSRs in the mitochondrion genome of Gypsophila vaccaria
SSR nr.	SSR type	SSR	Size	Start	End
1	p1	(A)10	10	54	63
2	p1	(A)10	10	4017	4026
3	p1	(T)11	11	25362	25372
4	p1	(A)11	11	26486	26496
5	p1	(T)11	11	37295	37305
6	p1	(A)11	11	37455	37465
7	p1	(T)16	16	40989	41004
8	p1	(A)10	10	41355	41364
9	p1	(A)12	12	47310	47321
10	p1	(T)14	14	48358	48371
11	p1	(A)12	12	48587	48598
12	p1	(A)10	10	63165	63174
13	p1	(T)11	11	86217	86227
14	p1	(T)10	10	97227	97236
15	p1	(A)10	10	101385	101394
16	p1	(A)12	12	130388	130399
17	p1	(A)10	10	136336	136345
18	p1	(T)12	12	141610	141621
19	p1	(T)13	13	145932	145944
20	p1	(A)10	10	158515	158524
21	p1	(A)15	15	201332	201346
22	p1	(A)12	12	207214	207225
23	p1	(A)10	10	218413	218422
24	p1	(A)11	11	222386	222396
25	p3	(TTC)5	15	224630	224644
26	p1	(A)13	13	251850	251862
27	p1	(T)11	11	252232	252242
28	p1	(C)11	11	265035	265045
29	p1	(T)13	13	278596	278608
30	p1	(T)10	10	282447	282456
31	p1	(A)11	11	282902	282912
32	p3	(TTC)6	18	290680	290697
33	p1	(A)12	12	319202	319213
34	p2	(GA)6	12	359015	359026

## Sheet: Table S5
Table S5. Tandem repeat sequences in the chloroplast genome of Gypsophila vaccaria
Indices	Period Size	Copy Number	Consensus Size	Percent Matches	Percent Indels	Score	A	C	G	T	Entropy (0-2)
8843--8940	39	2.5	39	73	15	94	57	6	7	29	1.5
8888--8922	15	2.2	16	95	5	63	60	5	8	25	1.49
10376--10406	14	2.2	14	94	0	53	35	3	0	61	1.12
30822--30851	15	1.9	16	93	6	53	53	0	3	43	1.17
31192--31225	14	2.3	15	90	5	52	44	5	2	47	1.42
31883--31939	28	2	28	100	0	114	50	3	10	35	1.54
46016--46072	11	5.3	11	78	18	57	28	1	1	68	1.09
47358--47402	21	2.2	20	84	4	54	35	0	2	62	1.08
47346--47401	19	2.9	19	77	15	62	32	0	5	62	1.18
51754--51808	23	2.4	23	90	6	85	41	5	7	45	1.55
60744--60778	17	2.1	17	94	0	61	31	14	5	48	1.67
89512--89568	18	3.2	18	100	0	114	28	10	26	35	1.89
96667--96695	14	2.1	14	100	0	58	20	13	0	65	1.26
96683--96720	18	2.1	18	90	0	58	23	7	7	60	1.51
104883--104948	32	2.1	32	91	0	105	43	19	10	25	1.83
115590--115665	6	12.7	6	72	15	50	50	1	2	46	1.24
115578--115629	17	3.2	17	83	5	63	48	1	1	48	1.24
124890--124930	15	2.8	14	85	10	55	9	9	7	73	1.26
128798--128863	32	2.1	32	91	0	105	25	10	19	43	1.83
137026--137063	18	2.1	18	90	0	58	60	7	7	23	1.51
137051--137079	14	2.1	14	100	0	58	65	0	13	20	1.26
144178--144234	18	3.2	18	100	0	114	35	26	10	28	1.89

## Sheet: Table S6
Table S6. Tandem repeat sequences in the mitochondrion genome of Gypsophila vaccaria
Indices	Period Size	Copy Number	Consensus Size	Percent Matches	Percent Indels	Score	A	C	G	T	Entropy (0-2)
13016--13079	32	2	32	90	0	101	31	14	18	35	1.91
29335--29410	39	1.9	39	94	0	134	22	25	21	31	1.98
32095--32134	19	2	21	90	9	66	22	12	0	65	1.26
70192--70234	18	2.4	18	81	18	54	18	20	25	34	1.96
110630--110672	15	2.9	15	85	0	68	20	32	9	37	1.85
110722--110747	13	2	13	100	0	52	46	15	0	38	1.46
121969--122010	21	2	21	85	0	57	19	40	14	26	1.89
126827--126904	36	2.3	32	78	19	88	16	42	14	26	1.86
126842--126925	36	2.3	36	97	0	159	17	35	16	29	1.93
146757--146813	30	1.9	30	96	0	105	38	21	26	14	1.91
149487--149549	31	2	32	90	3	101	12	41	17	28	1.86
165542--165584	18	2.4	18	81	18	54	18	20	25	34	1.96
202301--202365	31	2.2	29	83	8	78	21	24	40	13	1.9
257570--257599	13	2.3	13	94	0	51	30	16	0	53	1.44
315005--315043	18	2.2	18	85	0	51	30	10	20	38	1.86

## Sheet: Table S7
Table S7. Dispersed repeat sequences in the chloroplast genome of Gypsophila vaccaria
The repeat length of the first part	The starting site of the first part	Matching Direction	The repeat length of the second part	The starting site of the second part	Interval distance of repeats	E-Value
39	89511	F	39	89529	0	2.10E-14
39	144177	F	39	144195	0	2.20E-08
29	31882	F	29	31910	0	9.00E-05
23	96126	F	23	118292	0	3.60E-04
22	38301	F	22	40525	0	3.60E-04
22	92082	F	22	141606	0	3.60E-04
22	92117	F	22	141641	0	1.44E-03
21	8403	F	21	35143	0	1.44E-03
21	89511	F	21	89547	0	1.44E-03
21	144177	F	21	144213	0	5.76E-03
20	51753	F	20	51776	0	5.76E-03
20	105228	F	20	128474	0	5.76E-03
20	105251	F	20	128497	0	2.30E-02
19	744	F	19	8053	0	2.30E-02
19	8677	F	19	70307	0	2.30E-02
19	10040	F	19	36108	0	2.30E-02
19	46831	F	19	68142	0	2.30E-02
19	100095	F	19	101199	0	2.30E-02
19	132527	F	19	133631	0	9.21E-02
18	2309	F	18	50634	0	9.21E-02
18	38341	F	18	40565	0	9.21E-02
18	99694	F	18	127550	0	9.21E-02
18	106177	F	18	134033	0	3.69E-01
17	1867	F	17	81450	0	3.69E-01
17	3005	F	17	44514	0	3.69E-01
17	6281	F	17	76815	0	3.69E-01
17	6642	F	17	12749	0	3.69E-01
17	8338	F	17	47362	0	3.69E-01
17	8519	F	17	108323	0	3.69E-01
17	22582	F	17	80317	0	3.69E-01
17	31361	F	17	97631	0	3.69E-01
17	44692	F	17	45030	0	3.69E-01
17	46835	F	17	125408	0	3.69E-01
17	46836	F	17	73113	0	3.69E-01
17	68076	F	17	148505	0	3.69E-01
17	75952	F	17	119013	0	3.69E-01
17	111090	F	17	113624	0	1.47E+00
16	1871	F	16	67594	0	1.47E+00
16	3768	F	16	35459	0	1.47E+00
16	3987	F	16	124264	0	1.47E+00
16	6663	F	16	113387	0	1.47E+00
16	8307	F	16	110303	0	1.47E+00
16	14243	F	16	123751	0	1.47E+00
16	16101	F	16	82488	0	1.47E+00
16	17889	F	16	121447	0	1.47E+00
16	30832	F	16	47386	0	1.47E+00
16	31595	F	16	93889	0	1.47E+00
16	31893	F	16	112803	0	1.47E+00
16	31921	F	16	112803	0	1.47E+00
16	35935	F	16	115023	0	2.10E-14
P: palindromic repeat; F: forward repeat (direct repeat); C: complementary repeat; R: reverse repeat

## Sheet: Table S8
Table S8. Dispersed repeat sequences in the mitochondrion genome of Gypsophila vaccaria
The repeat length of the first part	The starting site of the first part	Matching Direction	The repeat length of the second part	The starting site of the second part	Interval distance of repeats	E-Value
21271	58372	F	21271	153722	0	0.00E+00
1220	217139	F	1220	360594	0	0.00E+00
1048	63943	F	1048	289004	0	0.00E+00
1048	159293	F	1048	289004	0	0.00E+00
780	0	F	780	218359	0	0.00E+00
323	96086	F	323	305605	0	1.26E-184
196	224011	F	196	300575	0	3.65E-108
154	64414	F	154	206308	0	7.06E-83
154	159764	F	154	206308	0	7.06E-83
154	206308	F	154	289475	0	7.06E-83
124	183967	F	124	286561	0	8.14E-65
111	87800	F	111	186238	0	5.46E-57
73	77386	F	73	306639	0	4.13E-34
73	172736	F	73	306639	0	4.13E-34
64	237954	F	64	299033	0	1.08E-28
53	94871	F	53	301967	0	4.54E-22
43	126841	F	43	126877	0	4.76E-16
37	58383	F	37	109219	0	1.95E-12
37	93561	F	37	298528	0	1.95E-12
37	97869	F	37	100004	0	1.95E-12
37	109219	F	37	153733	0	1.95E-12
37	176408	F	37	227644	0	1.95E-12
35	184027	F	35	321706	0	3.12E-11
35	286621	F	35	321706	0	3.12E-11
33	30209	F	33	217380	0	4.99E-10
33	30209	F	33	360835	0	4.99E-10
32	94839	F	32	147135	0	2.00E-09
31	189256	F	31	298986	0	7.98E-09
30	221416	F	30	312866	0	3.19E-08
29	44107	F	29	223184	0	1.28E-07
29	78246	F	29	195448	0	1.28E-07
29	151954	F	29	239132	0	1.28E-07
29	173596	F	29	195448	0	1.28E-07
28	180240	F	28	197880	0	5.11E-07
28	201881	F	28	219484	0	5.11E-07
27	56197	F	27	259746	0	2.04E-06
27	68339	F	27	213763	0	2.04E-06
27	82583	F	27	209687	0	2.04E-06
27	92775	F	27	93985	0	2.04E-06
27	163689	F	27	213763	0	2.04E-06
27	209689	F	27	311065	0	2.04E-06
26	22273	F	26	223933	0	8.18E-06
26	25059	F	26	150906	0	8.18E-06
26	64434	F	26	217871	0	8.18E-06
26	64434	F	26	361326	0	8.18E-06
26	159784	F	26	217871	0	8.18E-06
26	159784	F	26	361326	0	8.18E-06
26	192824	F	26	283895	0	8.18E-06
26	206328	F	26	217871	0	8.18E-06
26	206328	F	26	361326	0	8.18E-06
P: palindromic repeat; F: forward repeat (direct repeat); C: complementary repeat; R: reverse repeat

## Sheet: Table S9
Table S9. Comparison information of chloroplast and mitochondrial genome in Gypsophila vaccaria
Query_id	Subject_id	%_identity	alignment_length	gene
cpDNA	mtDNA	99.829	4104	ndhB、rps7、psaB、trnL-CAA
cpDNA	mtDNA	99.829	4104	ndhB、rps7、psaB、trnL-CAA
cpDNA	mtDNA	97.375	2286
cpDNA	mtDNA	97.375	2286	ycf15
cpDNA	mtDNA	90.487	1745
cpDNA	mtDNA	94.21	639
cpDNA	mtDNA	95.357	603
cpDNA	mtDNA	97.668	386
cpDNA	mtDNA	86.128	656
cpDNA	mtDNA	78.881	554	petG、trnW-CCA、trnP-UGG
cpDNA	mtDNA	73.483	890	rrna6s
cpDNA	mtDNA	73.483	890
cpDNA	mtDNA	93.069	101
cpDNA	mtDNA	97.561	82	trnN-GUU
cpDNA	mtDNA	97.561	82	trnN-GUU
cpDNA	mtDNA	96.341	82	trnD-GUC
cpDNA	mtDNA	96.104	77	trnM-CAU
cpDNA	mtDNA	96.875	64
cpDNA	mtDNA	96.875	64
cpDNA	mtDNA	96.154	52

## Sheet: Table S10
Table S10. Codon usage and relative synonymous codon usage (RSCU) of protein-coding genes in the chloroplast and mitochondrial genomes of Gypsophila vaccaria. Codons with RSCU values greater than 1.00 are indicated in bold to highlight their preference in the genome.
Amino Acid	Codon	chloroplast		mitochondrial
		Number	RSCU	Number	RSCU
Ala	GCT	588	2.45	255	2.66
	GCA	374	1.56	149	1.55
	GCC	226	0.94	141	1.47
	GCG	149	0.62	70	0.73
Arg	AGA	389	1.62	137	1.43
	CGA	317	1.32	147	1.53
	CGT	310	1.29	125	1.3
	AGG	148	0.62	59	0.61
	CGG	114	0.48	70	0.73
	CGC	99	0.41	61	0.64
Asn	AAT	884	3.69	198	2.06
	AAC	261	1.09	99	1.03
Asp	GAT	747	3.12	212	2.21
	GAC	198	0.83	96	1
Cys	TGT	219	0.91	90	0.94
	TGC	64	0.27	59	0.61
Gln	CAG	188	0.78	61	0.64
	GAA	928	3.87	273	2.84
	GAG	281	1.17	119	1.24
Gly	GGA	659	2.75	248	2.58
	GGT	530	2.21	210	2.19
	GGG	271	1.13	103	1.07
	GGC	182	0.76	89	0.93
His	CAT	422	1.76	187	1.95
	CAC	133	0.56	56	0.58
Ile	ATT	1073	4.47	334	3.48
	ATA	667	2.78	205	2.14
	ATC	364	1.52	205	2.14
Leu	TTA	879	3.67	302	3.15
	CTT	545	2.27	227	2.36
	TTG	482	2.01	219	2.28
	CTA	385	1.61	161	1.68
	CTC	170	0.71	110	1.15
	CTG	149	0.62	82	0.85
Lys	AAA	1024	4.27	240	2.5
	AAG	260	1.08	150	1.56
Met	ATG	560	2.34	270	2.81
Phe	TTT	991	4.13	412	4.29
	TTC	412	1.72	269	2.8
Pro	CAA	649	2.71	216	2.25
	CCT	370	1.54	180	1.88
	CCA	265	1.11	123	1.28
	CCC	209	0.87	93	0.97
	CCG	145	0.61	66	0.69
Ser	TCT	486	2.03	197	2.05
	AGT	357	1.49	160	1.67
	TCA	355	1.48	151	1.57
	TCC	254	1.06	116	1.21
	TCG	199	0.83	101	1.05
	AGC	120	0.5	81	0.84
Thr	ACT	513	2.14	196	2.04
	ACA	411	1.71	120	1.25
	ACC	201	0.84	120	1.25
	ACG	148	0.62	62	0.65
	TGG	419	1.75	152	1.58
Tyr	TAT	715	2.98	237	2.47
	TAC	186	0.78	78	0.81
Val	GTT	491	2.05	196	2.04
	GTA	461	1.92	182	1.9
	GTG	158	0.66	126	1.31
	GTC	148	0.62	115	1.2
STOP	TAA	47	0.2	15	0.16
	TGA	18	0.08	10	0.1
	TAG	17	0.07	7	0.07

[truncated: 2 more sheets: Table S11, Table S12]
